# Supplementary material for: Cell surface marker heterogeneity in human myeloma cell lines for modeling of disease and therapy
Source: Sci Rep. 2024 Nov 20;14:28805. doi: 10.1038/s41598-024-80263-y (PMC11579509; doi:10.1038/s41598-024-80263-y)
Supplement: Supplementary file 2 — Supplementary Tables [file 41598_2024_80263_MOESM2_ESM.xlsx]

## Sheet: Supplementary Table 1
Supplementary Table 1. Antibodies used for flow cytometry. *denotes volume used of a 10 ug/mL dilution.
	Antibody	Clone	Fluorochrome	Manufacturer	Catalog number	Volume (uL)
	CD19	HIB19	FITC	eBioscience	#11-0199-42	5
	CD19	SJ25C1	PE	BD Biosciences	#340364	2.5
	CD20	L27	FITC	BD Biosciences	#347673	10
	CD20	2H7	FITC	eBioscience	#11-0209-42	5
	CD27	LG.7F9	FITC	eBioscience	#11-0271-82	2
	CD28	CD28.2	PE	BD Biosciences	#561793	10
	CD38	240742	PE	RD Systems	#FAB2404P	10
	CD39	A1	Brilliant Violet 421	BioLegend	#328214	2.5
	CD40	5C3	FITC	BD Biosciences	#555588	10
	CD45	HI30	APC	BD Biosciences	#561864	10
	CD47	CC2C6	PerCP/Cy5.5	BioLegend	#323110	2.5
	CD49d	9F10	FITC	BD Biosciences	#560840	10
	CD56	MEM-188	APC	eBioscience	#17-0569-42	10
	CD117	YB5.B8	PE	BD Biosciences	#561682	10
	CD126	M5	PE	BD Biosciences	#551850	10
	CD138	MI15	FITC	BD Biosciences	#552723	10
	CD184	12G5	PE	BD Biosciences	#555974	10
	CD221	1H7	PE	BD Biosciences	#555999	10
	CD269 (BCMA)	19F2	APC	BioLegend	#357505	2
	CD274 (PD-L1)	MIH1	APC	eBioscience	#17-5983-42	2.5
	CD307 (FcRH5)	509f6	PE	BioLegend	#340304	2.5
	CD360 (IL21R)	152512	APC	RD Systems	#FAB9911A	10
	GPRC5D	GC5B483.009	APC	eBiosciences	#CUST05119	10*
	MET (c-MET)	95106	APC	RD Systems	#FAB3582A	10
	SLAMF7	162.1	Alexa Fluor 647	BioLegend	#331819	2.5
	VISTA	MIH65	Alexa Fluor 647	BD Biosciences	#566670	2.5
	Mouse IgG1 Isotype Control	MOPC-21	FITC	BD Biosciences	#555748	5
	Mouse IgG1 kappa Isotype Control	MOPC-21	FITC	BioLegend	#400110	5
	Mouse IgG1 kappa Isotype Control	MOPC-31C	PE	BD Biosciences	#550617	5
	Mouse IgG1 kappa Isotype Control	11711	APC	RD Systems	#IC002A	2.5
	Mouse IgG2a kappa Isotype Control	eBM2a	APC	eBioscience	#17-4724-41	2
	Mouse IgG1 kappa Isotype Control	MOPC-21	Brilliant Violet 421	BioLegend	#400157	2.5
	Mouse IgG1 kappa Isotype Control	MOPC-21	PerCP/Cy5.5	BioLegend	#400149	2.5
	Mouse IgG1 kappa Isotype Control	MOPC-173	PE	BioLegend	#400213	2.5
	Mouse IgG1 kappa Isotype Control	MOPC-21	Alexa Fluor 647	BioLegend	#400130	2.5
	Mouse IgG2a kappa Isotype Control	MOPC-21	APC	BioLegend	#400121	2.5
	Mouse IgG2b kappa Isotype Control	MPC-11	Alexa Fluor 647	BioLegend	#400330	2.5
	Isotype control GPRC5D	B23B39.001	APC	eBiosciences	#CUST05118	10*

## Sheet: Supplementary Table 2
Supplementary Table 2. gMFI and TPM values for 17 markers in 9 cell lines. Median expression of each marker across cell lines and correlation between gMFI and TPM are also included.
			Myeloma cell lines												Protein (gMFI)
			OH-2	KJON	VOLIN	IH-1	FOLE	URVIN	JJN-3	INA-6	ANBL-6	Median	Correlation (R^2)		mRNA (TPM)
	Markers	CD19	0	2.15	0	5.4	0	0	0	0	0	0	0.0382704
			0	0	0.104472	0	0	0	0	0.730313	0	0
		CD20	30.45	0	0	0	2	0	0	8.13333	41.75	0	0.0670848
			0	0.0463545	0	0	0.0207655	0	0.649988	0	0.443242	0
		CD27	0	105.4	20	12.95	7	0	10.5	0	0	7	0.950057
			0.698184	20.8898	0.030215	0.053376	0.094776	0.077324	0	0	0	0.053376
		CD28	5745.4	17.7	1529.6	17.35	384.55	1952.1	159.45	0	1592.35	384.55	0.971773
			194.704	7.08058	30.8395	12.1241	17.4173	63.1532	15.4421	0.133208	68.499	17.4173
		CD38	20695.4	11489.8	9625.93	27431.8	1790.55	5283.6	1477.45	78.3333	9611.35	9611.35	0.923465
			116.645	86.5347	42.4839	158.282	7.69502	67.344	13.1469	2.5929	55.2246	55.2246
		CD40	2623.63	0	0	0	4	0	0	0	0	0	0.014276
			0.313758	0	0	0.428658	2.72725	0	0	0	2.72751	0
		CD45	994.65	27053.5	6712.53	21478	22.05	0.9	2786.15	29649.8	1068.55	2786.15	0.94181
			3.84009	183.394	14.9578	132.874	1.20698	1.22162	16.5068	137.132	7.1901	14.9578
		CD49d	1747.95	520.4	872.333	5365.45	3234.5	805.5	1578	3528.2	533.1	1578	0.9075
			41.6776	17.8772	28.7998	229.879	110.879	19.5625	36.7948	85.2255	26.457	36.7948
		CD56	207.15	1403.05	182.175	1035.55	25899.5	1504.2	89.0333	381	167.05	381	0.829916
			0.70466	7.66099	0.505477	2.50079	22.1945	9.14622	0.0088055	0.159066	0.032851	0.70466
		CD117	14.4	19.4	7	22	13.75	0.65	31.85	63.4	19.85	19.4	0.00294416
			0.277363	3.6649	0	0.0164805	0.558791	0.050987	0.646157	0.430428	0.93601	0.430428
		CD126	259.533	276.8	718.6	951.25	254.2	89.1	58.95	373.825	437.7	276.8	0.838395
			30.374	40.0078	88.8076	103.94	21.1262	21.9974	10.2292	14.1247	69.953	30.374
		CD138	11741.5	13871.9	2157.33	5868.95	3000.5	14716.5	2024.5	5345.8	6785.6	5868.95	0.597507
			240.879	142.164	37.5359	75.4371	49.8587	212.251	30.8072	106.362	230.217	106.362
		CD184	0	0	0	0	0	10.9	14.75	21.3667	0	0	0.0906026
			17.3541	53.9811	5.83895	64.2323	29.2775	21.3846	31.9065	61.9165	22.5501	29.2775
		CD221	0.6	37.75	221.6	0	62.05	18.55	913.95	186.667	0	37.75	0.878028
			4.83073	7.43075	8.05812	5.01157	14.7115	5.1909	33.1995	8.07185	3.99952	7.43075
		CD269 (BCMA)	565.15	167.05	588.225	213.7	966.95	327.2	1224.65	933.5	390.55	565.15	0.000781264
			246.635	365.718	318.112	940.513	614.27	602.228	473.525	833.606	449.052	473.525
		CD360 (IL21R)	699.067	0	131.425	9.8	19.3667	28.55	308	359.175	237.467	131.425	0.582048
			15.5809	1.11282	0.027711	0.169069	1.78689	1.99187	0.156526	0.131325	4.95771	1.11282
		MET (c-MET)	200.15	30.15	275.475	222.4	1457.95	3	64.15	4371.38	88.05	200.15	0.810393
			9.82813	4.71143	15.5213	8.13014	8.91709	1.36045	6.45444	44.7104	15.8313	8.91709
													0.810393	Median for all markers

## Sheet: Supplementary Table 3
Supplementary Table 3. %positive cells and TPM values for 17 markers in 9 cell lines. Median expression of each marker across cell lines and correlation between %positive cells and TPM are also included.
			Myeloma cell lines												Protein (%)
			OH-2	KJON	VOLIN	IH-1	FOLE	URVIN	JJN-3	INA-6	ANBL-6	Median	Correlation (R^2)		mRNA (TPM)
	Markers	CD19	0	1.135	0.8365	1.355	0.009	0.624	0.3985	2.205	0.121	0.624	0.580677
			0	0	0.104472	0	0	0	0	0.730313	0	0
		CD20	1.0875	0.459	0.4355	0.485	0.62	0.3445	1.21	1.11667	1.375	0.62	0.434909
			0	0.0463545	0	0	0.0207655	0	0.649988	0	0.443242	0
		CD27	0.9975	37.55	3.031	0.8705	0.5755	0.47	0.93	3.545	0.189	0.93	0.988731
			0.698184	20.8898	0.030215	0.053376	0.094776	0.077324	0	0	0	0.053376
		CD28	99.905	8.205	99.3833	16.5135	69.765	99.36	37.98	6.313	98.77	69.765	0.414581
			194.704	7.08058	30.8395	12.1241	17.4173	63.1532	15.4421	0.133208	68.499	17.4173
		CD38	99.92	99.96	99.8633	99.94	96.805	99.835	86.935	19.3733	99.945	99.8633	0.242949
			116.645	86.5347	42.4839	158.282	7.69502	67.344	13.1469	2.5929	55.2246	55.2246
		CD40	32.9213	0.2148	0.181667	1.005	0.9185	0.07165	0.085	0.442667	0.029	0.2148	0.0125524
			0.313758	0	0	0.428658	2.72725	0	0	0	2.72751	0
		CD45	80.494	99.955	99.3667	99.88	7.23	6.6615	96.395	99.87	83.365	96.395	0.273548
			3.84009	183.394	14.9578	132.874	1.20698	1.22162	16.5068	137.132	7.1901	14.9578
		CD49d	99.4	95.45	98.8833	99.95	99.965	99.85	99.805	99.935	85.45	99.805	0.105603
			41.6776	17.8772	28.7998	229.879	110.879	19.5625	36.7948	85.2255	26.457	36.7948
		CD56	51.325	81.179	35.375	90.21	100	92.81	29.7767	58.3967	55.235	58.3967	0.564811
			0.70466	7.66099	0.505477	2.50079	22.1945	9.14622	0.0088055	0.159066	0.032851	0.70466
		CD117	1.353	2.93	1.88833	1.635	2.03	1.0775	4.005	10.6067	1.4985	1.88833	0.00168445
			0.277363	3.6649	0	0.0164805	0.558791	0.050987	0.646157	0.430428	0.93601	0.430428
		CD126	47.13	61.1335	92.073	96.669	62.9767	8.7105	14.909	51.7878	68.879	61.1335	0.689962
			30.374	40.0078	88.8076	103.94	21.1262	21.9974	10.2292	14.1247	69.953	30.374
		CD138	98.8	99.7395	98.4267	98.7675	96.705	99.6	97.005	96.8033	99.55	98.7675	0.452246
			240.879	142.164	37.5359	75.4371	49.8587	212.251	30.8072	106.362	230.217	106.362
		CD184	1.5145	4.72	0.1175	6.45	2	0.24313	6.319	10.7167	0.757	2	0.725293
			17.3541	53.9811	5.83895	64.2323	29.2775	21.3846	31.9065	61.9165	22.5501	29.2775
		CD221	0.589	2.99986	44.058	0.0048	7.53437	2.045	98.3885	44.084	0.038	2.99986	0.70974
			4.83073	7.43075	8.05812	5.01157	14.7115	5.1909	33.1995	8.07185	3.99952	7.43075
		CD269 (BCMA)	82.735	15.065	37.34	73.6367	94.1043	41.0295	95.5335	76.5697	81.065	76.5697	0.0677052
			246.635	365.718	318.112	940.513	614.27	602.228	473.525	833.606	449.052	473.525
		CD360 (IL21R)	66.1867	1.495	9.85625	3.37	8.38	0.1065	53.3667	39.1875	50.4867	9.85625	0.374759
			15.5809	1.11282	0.027711	0.169069	1.78689	1.99187	0.156526	0.131325	4.95771	1.11282
		MET (c-MET)	46.385	1.5598	44.3952	45.1803	93.175	0.16165	12.7885	77.3475	26.629	44.3952	0.315069
			9.82813	4.71143	15.5213	8.13014	8.91709	1.36045	6.45444	44.7104	15.8313	8.91709
													0.414581	Median for all markers

## Sheet: Supplementary Table 4
Supplementary Table 4. gMFI and TPM values for 7 markers in 4 cell lines. Median expression of each marker across cell lines and correlation between gMFI and TPM are also included.
			Myeloma cell lines							Protein (gMFI)
			INA-6	JJN-3	KJON	ANBL-6	Median	Correlation (R^2)		mRNA (TPM)
	Markers	CD39	593	1053.5	130.9	12	361.95	0.809367
			3.56678	17.132	2.46543	1.65805	3.01611
		CD47	2410	2282	1900	4272	2346	0.0457035
			103.87	84.2607	36.7308	49.7	66.9804
		CD274 (PDL1)	28	10	18.9	0	14.45	0.394304
			1.75974	0.599352	0.762482	0.959184	0.860833
		CD307 (FcRH5)	239	0	0	974	119.5	0.19043
			128.931	6.09492	16.7525	73.7654	45.2589
		GPRC5D	847	3415.6	4185.4	8012	3800.5	0.636253
			28.051	104.74	385.133	365.105	234.922
		SLAMF7	644	0	322	655	483	0.955401
			73.0526	3.07618	53.7036	82.3646	63.3781
		VISTA	786	16	12.6	87	51.5	0.862744
			52.7224	0.870091	9.11919	25.4563	17.2877
								0.636253	Median for all markers

## Sheet: Supplementary Table 5
Supplementary Table 5. %positive cells and TPM values for 7 markers in 4 cell lines. Median expression of each marker across cell lines and correlation between %positive cells and TPM are also included.
			Myeloma cell lines							Protein (%)
			INA-6	JJN-3	KJON	ANBL-6	Median	Correlation (R^2)		mRNA (TPM)
	Markers	CD39	55.9	70.5	29.4	1.3	42.65	0.571828
			3.56678	17.132	2.46543	1.65805	3.01611
		CD47	99.9	100	100	100	100	0.578192
			103.87	84.2607	36.7308	49.7	66.9804
		CD274 (PDL1)	1.16	0.78	2.63	0.57	0.97	0.016261
			1.75974	0.599352	0.762482	0.959184	0.860833
		CD307 (FcRH5)	55.8	0	0.87	95.1	28.335	0.24435
			1.75974	0.599352	0.762482	0.959184	0.860833
		GPRC5D	86.8	97.3	99.6	100	98.45	0.686529
			28.051	104.74	385.133	365.105	234.922
		SLAMF7	50.3	0.21	38.6	64.3	44.45	0.989669
			73.0526	3.07618	53.7036	82.3646	63.3781
		VISTA	88.9	1.42	0.93	8	4.71	0.85204
			52.7224	0.870091	9.11919	25.4563	17.2877
								0.578192	Median for all markers
